# Supplementary material for: Sunken Riches: Ascomycete Diversity in the Western Mediterranean Coast through Direct Plating and Flocculation, and Description of Four New Taxa
Source: J Fungi (Basel). 2024 Apr 11;10(4):281. doi: 10.3390/jof10040281 (PMC11051201; doi:10.3390/jof10040281)
Supplement: Supplementary file 1 [file jof-10-00281-s001.zip]

Archive with 1 entries (1 files):
- jof-2896513-supplementary.pdf
